# Supplementary material for: Adaptations in wing morphology rather than wingbeat kinematics enable flight in small hoverfly species
Source: eLife. 2025 Sep 30;13:RP97839. doi: 10.7554/eLife.97839 (PMC12483507; doi:10.7554/eLife.97839)
Supplement: Source data 2. [file elife-97839-data2.zip]

Archive with 8 entries (7 files):
- Source_Data_2dsfdsf/
- __MACOSX/._Source_Data_2dsfdsf
- Source_Data_2dsfdsf/flight_sequence_metadata.csv
- __MACOSX/Source_Data_2dsfdsf/._flight_sequence_metadata.csv
- Source_Data_2dsfdsf/tracked_and_fourier_fits_all_wingbeats.mat
- __MACOSX/Source_Data_2dsfdsf/._tracked_and_fourier_fits_all_wingbeats.mat
- Source_Data_2dsfdsf/Flight_kinematics_dataset.csv
- __MACOSX/Source_Data_2dsfdsf/._Flight_kinematics_dataset.csv
