# Supplementary material for: Adaptations in wing morphology rather than wingbeat kinematics enable flight in small hoverfly species
Source: eLife. 2025 Sep 30;13:RP97839. doi: 10.7554/eLife.97839 (PMC12483507; doi:10.7554/eLife.97839)
Supplement: Source data 2. [file elife-97839-data2.zip › Source_Data_2dsfdsf/flight_sequence_metadata.csv]

specimen_ID	sequence	genus	species	genus_species	fps_recorded	fps_digitized	mean_weight_mg	WB_freq	start_frame	end_frame	seq_length_sec	total_frame	WB_nb	full_seq_WB_freq
N_004	seq_001	Platycheirus	clypeatus	Platycheirus_clypeatus	5000	2500	5.966666667	208.3333333	4023	3967	0.0112	56	2	178.5714286
N_004	seq_004	Platycheirus	clypeatus	Platycheirus_clypeatus	5000	2500	5.966666667	178.5714286	4025	3614	0.0822	411	13	158.1508516
N_004	seq_005	Platycheirus	clypeatus	Platycheirus_clypeatus	5000	2500	5.966666667	166.6666667	6077	5091	0.1972	986	30	152.1298174
N_005	seq_002	Eupeodes	nielseni	Eupeodes_nielseni	5000	2500	20.13333333	208.3333333	2324	2056	0.0536	268	10	186.5671642
N_005	seq_004	Eupeodes	nielseni	Eupeodes_nielseni	5000	2500	20.13333333	166.6666667	1714	1034	0.136	680	22	161.7647059
N_005	seq_005	Eupeodes	nielseni	Eupeodes_nielseni	5000	2500	20.13333333	156.25	2007	501	0.3012	1506	46	152.7224436
N_006	seq_003	Sphaerophoria	scripta	Sphaerophoria_scripta	5000	5000	10.93333333	312.5	4000	1409	0.5182	2591	150	289.4635276
N_006	seq_004	Sphaerophoria	scripta	Sphaerophoria_scripta	5000	5000	10.93333333	227.2727273	6061	5882	0.0358	179	8	223.4636872
N_006	seq_005	Sphaerophoria	scripta	Sphaerophoria_scripta	5000	5000	10.93333333	277.7777778	2331	635	0.3392	1696	88	259.4339623
N_007	seq_002	Episyrphus	viridaureus	Episyrphus_viridaureus	5000	2500	25.7	147.0588235	2182	1571	0.1222	611	19	155.4828151
N_007	seq_003	Episyrphus	viridaureus	Episyrphus_viridaureus	5000	2500	25.7	138.8888889	2635	2184	0.0902	451	12	133.037694
N_007	seq_005	Episyrphus	viridaureus	Episyrphus_viridaureus	5000	2500	25.7	131.5789474	3009	2853	0.0312	156	4	128.2051282
N_008	seq_003	Melanostoma	mellinum	Melanostoma_mellinum	5000	2500	12.22	156.25	995	33	0.1924	962	31	161.1226611
N_008	seq_004	Melanostoma	mellinum	Melanostoma_mellinum	5000	2500	12.22	156.25	2799	2260	0.1078	539	16	148.4230056
N_008	seq_006	Melanostoma	mellinum	Melanostoma_mellinum	5000	2500	12.22	147.0588235	2129	1136	0.1986	993	30	151.0574018
N_009	seq_001	Melanostoma	mellinum	Melanostoma_mellinum	5000	2500	12.22	208.3333333	3125	2938	0.0374	187	7	187.1657754
N_009	seq_002	Melanostoma	mellinum	Melanostoma_mellinum	5000	2500	12.22	178.5714286	3223	2355	0.1736	868	29	167.0506912
N_009	seq_004	Melanostoma	mellinum	Melanostoma_mellinum	5000	2500	12.22	166.6666667	1303	773	0.106	530	17	160.3773585
N_010	seq_001	Sphaerophoria	scripta	Sphaerophoria_scripta	5000	2500	10.3	208.3333333	1106	1030	0.0152	76	3	197.3684211
N_010	seq_002	Sphaerophoria	scripta	Sphaerophoria_scripta	5000	5000	10.3	208.3333333	1725	1017	0.1416	708	29	204.8022599
N_010	seq_003	Sphaerophoria	scripta	Sphaerophoria_scripta	5000	2500	10.3	208.3333333	6250	6124	0.0252	126	5	198.4126984
N_011	seq_001	Eristalis	tenax	Eristalis_tenax	5000	2500	86.32	178.5714286	3376	1649	0.3454	1727	59	170.8164447
N_011	seq_002	Eristalis	tenax	Eristalis_tenax	5000	2500	86.32	138.8888889	7166	6556	0.122	610	17	139.3442623
N_011	seq_003	Eristalis	tenax	Eristalis_tenax	5000	2500	86.32	147.0588235	1809	589	0.244	1220	35	143.442623
N_012	seq_002	Eupeodes	nielseni	Eupeodes_nielseni	5000	2500	30.6	166.6666667	2121	1365	0.1512	756	25	165.3439153
N_012	seq_003	Eupeodes	nielseni	Eupeodes_nielseni	5000	2500	30.6	138.8888889	1023	822	0.0402	201	5	124.3781095
N_012	seq_004	Eupeodes	nielseni	Eupeodes_nielseni	5000	2500	30.6	119.047619	1559	1061	0.0996	498	12	120.4819277
W_069	seq_001	Syrphus	nigrilinearus	Syrphus_nigrilinearus	5000	2500	43.45	208.3333333	5529	4284	0.249	1245	47	188.7550201
W_069	seq_004	Syrphus	nigrilinearus	Syrphus_nigrilinearus	5000	2500	43.45	227.2727273	6665	6221	0.0888	444	19	213.963964
W_069	seq_006	Syrphus	nigrilinearus	Syrphus_nigrilinearus	5000	2500	43.45	178.5714286	4042	3704	0.0676	338	12	177.5147929
W_076	seq_001	Tropidia	scita	Tropidia_scita	5000	5000	25.975	200	1944	1496	0.0896	448	17	189.7321429
W_076	seq_004	Tropidia	scita	Tropidia_scita	5000	5000	25.975	250	4445	3907	0.1076	538	27	250.929368
W_076	seq_006	Tropidia	scita	Tropidia_scita	5000	5000	25.975	238.0952381	3345	2942	0.0806	403	19	235.7320099
