# Supplementary material for: Adaptations in wing morphology rather than wingbeat kinematics enable flight in small hoverfly species
Source: eLife. 2025 Sep 30;13:RP97839. doi: 10.7554/eLife.97839 (PMC12483507; doi:10.7554/eLife.97839)
Supplement: Source data 2. [file elife-97839-data2.zip › Source_Data_2dsfdsf/Flight_kinematics_dataset.csv]

genus_species	WB_freq	stroke_amplitude	rotation_amplitude	deviation_amplitude	angular_velocity_omega	peak_stroke_rate	peak_dev_rate	peak_rot_velo	AoA_at_peak_ang_velo	mean_body_speed	mean_body_accel	mean_climb_angle	mean_body_pitch	stroke_plane_incl	thorax_width_cm	body_mass_mg	wing_area_cm2	wing_length_cm	average_chord_cm	aspect_ratio	secondMoment_cm4	non_dimensional_2ndMoment	angvelo_time_S2	advance_ratio
Episyrphus_viridaureus	138.9085458	85.55029598	118.9127299	14.83630697	37510.29215	37750.25922	6444.917111	73324.11777	-38.00753515	0.496837	1.133844775	32.0311049	25.16039259	-19.83960741	0.31	32.8552446	0.263466667	1.051286667	0.250506667	8.39875	0.097073333	0.33304441	138337466.9	1.26E-05
Eristalis_tenax	151.20111	112.3364269	120.4292988	16.3129064	44757.23024	45397.15502	11516.4075	105925.7525	-30.18927126	0.514632302	14.6573195	24.25235288	35.08104285	-9.918957151	0.498	99.99570244	0.373541	1.162805	0.320224	7.264763	0.152608	0.297383718	314510084.2	9.89E-06
Eupeodes_nielseni	151.8763777	108.4776523	108.6358515	15.01193497	39829.11225	40063.30205	13684.42955	93266.71671	-54.07871458	0.59842824	6.063942753	21.23140606	27.5515686	-17.4484314	0.3175	43.39728223	0.220945	0.89458	0.2456125	7.28205	0.0585375	0.32281999	93956678.06	1.68E-05
Melanostoma_mellinum	162.5328156	110.5852732	114.8390254	14.67314643	46184.09752	46490.59294	15590.40455	98405.45855	-40.97280967	0.416775522	2.631517179	23.33230449	40.44577887	-4.554221134	0.18	14.07125027	0.107429	0.622843	0.172092	7.247109	0.014167	0.335398506	30620202.91	1.45E-05
Platycheirus_clypeatus	162.9506992	109.7798208	110.6060687	15.05802254	48466.38154	49501.46554	13588.96002	76864.99072	-42.52800585	0.452523252	19.7219976	10.9495358	46.21608303	1.216083031	0.18	4.925690355	0.08563	0.56839	0.150446667	7.564716667	0.009266667	0.333132905	22706994.5	1.64E-05
Sphaerophoria_scripta	228.8240928	84.4452687	113.0498713	22.86131637	57029.65685	58936.74713	22021.79028	131005.3542	-41.70427918	0.624269736	-74.12521437	21.10678834	21.32202677	-23.67797323	0.185	9.306796904	0.0892925	0.610755	0.1462025	8.35706	0.0110775	0.33177312	38478141.15	1.79E-05
Syrphus_nigrilinearus	193.411259	82.94034274	114.2944393	14.17163562	47814.15687	48760.08639	13541.92862	128700.0706	-45.30806739	0.395968244	2.534417219	57.63884464	36.24040995	-8.759590052	0.323333333	43.45	0.20977	0.899721667	0.23155	7.790578333	0.055963333	0.321619423	133055400.7	9.20E-06
Tropidia_scita	225.4645069	105.5886733	114.0576207	17.60566189	69342.1918	69474.65341	19541.58369	108877.9006	-40.66395194	0.854924275	2.714703306	15.83511781	10.58331999	-34.41668001	0.2925	25.975	0.139655	0.7196575	0.1929875	7.481205	0.0245325	0.333373438	118411691.6	1.71E-05
