# Supplementary material for: Adaptations in wing morphology rather than wingbeat kinematics enable flight in small hoverfly species
Source: eLife. 2025 Sep 30;13:RP97839. doi: 10.7554/eLife.97839 (PMC12483507; doi:10.7554/eLife.97839)
Supplement: Source data 3. [file elife-97839-data3.zip]

Archive with 9 entries (8 files):
- CFD input data/
- CFD input data/mean wing shape per species.zip
- __MACOSX/CFD input data/._mean wing shape per species.zip
- CFD input data/.DS_Store
- __MACOSX/CFD input data/._.DS_Store
- CFD input data/mean wing length per species.csv
- __MACOSX/CFD input data/._mean wing length per species.csv
- CFD input data/average_wb_kinematics_hoverflies.csv
- __MACOSX/CFD input data/._average_wb_kinematics_hoverflies.csv
