# Supplementary material for: Adaptations in wing morphology rather than wingbeat kinematics enable flight in small hoverfly species
Source: eLife. 2025 Sep 30;13:RP97839. doi: 10.7554/eLife.97839 (PMC12483507; doi:10.7554/eLife.97839)
Supplement: Source data 3. [file elife-97839-data3.zip › CFD input data/mean wing length per species.csv]

species	length_cm
Episyrphus_viridaureus	1.051286667
Eristalis_tenax	1.162805
Eupeodes_nielseni	0.89458
Melanostoma_mellinum	0.622843
Platycheirus_clypeatus	0.56839
Sphaerophoria_scripta	0.610755
Syrphus_nigrilinearus	0.899721667
Tropidia_scita	0.7196575
