# Supplementary material for: Adaptations in wing morphology rather than wingbeat kinematics enable flight in small hoverfly species
Source: eLife. 2025 Sep 30;13:RP97839. doi: 10.7554/eLife.97839 (PMC12483507; doi:10.7554/eLife.97839)
Supplement: Source data 3. [file elife-97839-data3.zip › CFD input data/average_wb_kinematics_hoverflies.csv]

wingbeat_cycle_%	stroke_deg	deviation_deg	rotation_deg
0	61.9945043	5.224647571	5.346555979
1	61.73866116	5.281841133	-0.333651089
2	61.29016229	5.299354425	-5.955541632
3	60.65504702	5.278163287	-11.43067424
4	59.83964821	5.220538521	-16.67674049
5	58.85048151	5.130016031	-21.61998882
6	57.69415999	5.0113072	-26.19722672
7	56.37733404	4.870151933	-30.35734182
8	54.90665499	4.713120236	-34.06230738
9	53.28876015	4.547371381	-37.28766136
10	51.53027565	4.38038234	-40.02247228
11	49.63783339	4.219659166	-42.26882576
12	47.61809809	4.072446205	-44.04088381
13	45.47780034	3.945448269	-45.36358302
14	43.22377221	3.844580349	-46.27104741
15	40.86298237	3.774757901	-46.80479732
16	38.40256853	3.739738481	-47.01183645
17	35.84986557	3.742022518	-46.94269606
18	33.21242895	3.782817605	-46.64950911
19	30.49805311	3.862066959	-46.18417745
20	27.71478593	3.978538943	-45.59668447
21	24.87093996	4.129970982	-44.93359321
22	21.97510189	4.313258015	-44.23675766
23	19.03614152	4.524673088	-43.54226346
24	16.06322116	4.760105877	-42.87960366
25	13.06580614	5.015304012	-42.27108678
26	10.05367638	5.286102099	-41.73146789
27	7.03693835	5.568624276	-41.26778915
28	4.026036087	5.859448008	-40.87941423
29	1.031759124	6.155719386	-40.55824073
30	-1.934755204	6.45521347	-40.28907581
31	-4.862028141	6.75633679	-40.0501627
32	-7.738257742	7.058072977	-39.81384778
33	-10.55135205	7.359876219	-39.54738061
34	-13.28897993	7.661520735	-39.2138405
35	-15.93864166	7.962917414	-38.77318353
36	-18.48776042	8.263911049	-38.18340274
37	-20.92379473	8.564073	-37.40179117
38	-23.23437075	8.862504674	-36.38629286
39	-25.40743174	9.157666674	-35.09692103
40	-27.43140104	9.447247112	-33.4972154
41	-29.2953533	9.728080264	-31.55570336
42	-30.98918812	9.996123749	-29.24732211
43	-32.50379899	10.24649887	-26.55475252
44	-33.83123055	10.47359486	-23.46961052
45	-34.96481674	10.67123376	-19.9934393
46	-35.89929292	10.83288892	-16.13844577
47	-36.63087607	10.95194659	-11.92792816
48	-37.15730797	11.0219971	-7.396348944
49	-37.47785814	11.03714042	-2.589017316
50	-37.59328502	10.99228925	2.438640381
51	-37.50575575	10.88345286	7.622227603
52	-37.21872721	10.70798565	12.88992859
53	-36.73679278	10.46478613	18.16443031
54	-36.06550126	10.15443447	23.36516238
55	-35.21115597	9.779260273	28.4107832
56	-34.18060328	9.343335757	33.22182356
57	-32.98102055	8.852393772	37.72338583
58	-31.61971372	8.313674006	41.84778727
59	-30.10393472	7.735704682	45.53703196
60	-28.44072758	7.128030458	48.74499683
61	-26.63681141	6.500900035	51.43922481
62	-24.69850612	5.864928989	53.60223042
63	-22.63170486	5.230754427	55.23224178
64	-20.44189482	4.608698205	56.34332548
65	-18.13422516	4.008454618	56.96486752
66	-15.71361887	3.438816743	57.14041243
67	-13.18492237	2.907453118	56.92589234
68	-10.55308503	2.420743291	56.38730779
69	-7.823358677	1.983677263	55.59794899
70	-5.001506333	1.599820056	54.63527037
71	-2.094008262	1.271338958	53.57755043
72	0.891746274	0.999087515	52.50048192
73	3.94729288	0.782737358	51.4738436
74	7.062961639	0.620946611	50.55840449
75	10.22779099	0.511552013	49.80320252
76	13.4294923	0.451771227	49.24332512
77	16.65446922	0.438401917	48.89829689
78	19.88789314	0.468005237	48.77115291
79	23.1138335	0.537063145	48.84824499
80	26.31543919	0.642101412	49.0997944
81	29.47516441	0.779773082	49.48117019
82	32.57503088	0.946900319	49.93483833
83	35.59691613	1.140475824	50.39289579
84	38.52285682	1.357628036	50.78007654
85	41.33535506	1.595557081	51.01709473
86	44.01767623	1.851450532	51.02417529
87	46.55412687	2.122389584	50.72461413
88	48.93030273	2.405256866	50.0482101
89	51.13329835	2.696657045	48.93441776
90	53.15187172	2.992860379	47.33508469
91	54.97655958	3.289777725	45.21665777
92	56.5997414	3.582973151	42.56176844
93	58.01565242	3.867717522	39.37013707
94	59.22034816	4.139083331	35.65876838
95	60.21162509	4.392077895	31.46144247
96	60.98890369	4.621808983	26.82753785
97	61.55308129	4.823674289	21.82025187
98	61.90636321	4.993563975	16.51430914
99	62.05208066	5.128064037	10.99326888
100	61.9945043	5.224647571	5.346555979
