# Supplementary material for: Adaptations in wing morphology rather than wingbeat kinematics enable flight in small hoverfly species
Source: eLife. 2025 Sep 30;13:RP97839. doi: 10.7554/eLife.97839 (PMC12483507; doi:10.7554/eLife.97839)
Supplement: Source data 4. [file elife-97839-data4.zip]

Archive with 7 entries (6 files):
- phylogenetic_trees/
- phylogenetic_trees/hoverfly_tree_(flight_dataset).RData
- __MACOSX/phylogenetic_trees/._hoverfly_tree_(flight_dataset).RData
- phylogenetic_trees/tree_from_Daniel_Wong_et_al_2023.nex
- __MACOSX/phylogenetic_trees/._tree_from_Daniel_Wong_et_al_2023.nex
- phylogenetic_trees/hoverfly_tree_(morphology_dataset).RData
- __MACOSX/phylogenetic_trees/._hoverfly_tree_(morphology_dataset).RData
