# Supplementary material for: Adaptations in wing morphology rather than wingbeat kinematics enable flight in small hoverfly species
Source: eLife. 2025 Sep 30;13:RP97839. doi: 10.7554/eLife.97839 (PMC12483507; doi:10.7554/eLife.97839)
Supplement: Source data 4. [file elife-97839-data4.zip › phylogenetic_trees/tree_from_Daniel_Wong_et_al_2023.nex]

#NEXUS
begin taxa;
	dimensions ntax=243;
	taxlabels
	'Alipumilio avispas'
	'Allobaccha monobia'
	'Allograpta obliqua'
	'Anasimyia lineata*'
	'Anasimyia lunulata'
	'Apystomyia elinguis'
	'Argentinomyia sp. ECU10'
	'Argyra sp.'
	'Aristosyrphus sp.'
	'Asarkina ericetorum'
	'Austalis copiosa'
	'Baccha elongata'
	'Betasyrphus sp. nov. AU1'
	'Blera eoa'
	'Blera fallax*'
	'Brachyopa pilosa*'
	'Brachyopa scutellaris*'
	'Brachypalpoides lentus*'
	'Brachypalpus cyanella'
	'Brachypalpus oarus'
	'Caliprobola speciosa'
	'Callicera aenea'
	'Callicera aurata*'
	'Ceriana alboseta'
	'Ceriana cacica'
	'Ceriana_conopsoides*'
	'Ceriana vespiformis'
	'Ceriana willistoni'
	'Chalcosyrphus chalybeus'
	'Chalcosyrphus rufipes*'
	'Chalcosyrphus valgus*'
	'Chamaesphegina sp.'
	'Chasmomma nigrum'
	'Cheilosia albipila*'
	'Cheilosia albitarsis'
	'Cheilosia bergenstammi*'
	'Cheilosia illustrata*'
	'Cheilosia impressa*'
	'Cheilosia pagana*'
	'Cheilosia ranunculi*'
	'Cheilosia scutellata*'
	'Cheilosia ruffipes*'
	'Cheilosia variabilis*'
	'Chrysogaster solstitialis*'
	'Chrysotoxum bicinctum'
	'Chrysotoxum elegans*'
	'Chrysotoxum festivum*'
	'Claraeola sicilis'
	'Conicera dauci'
	'Copestylum sp. ECU3'
	'Criorhina asilica*'
	'Criorhina coquilletti'
	'Criorhina nigriventris'
	'Cyphipelta rufocyanea'
	'Dasysyrphus albostriatus*'
	'Dasysyrphus friuliensis*'
	'Dasysyrphus tricinctus*'
	'Didea intermedia*'
	'Dideopsis aegrota'
	'Domodon peperpotensis'
	'Doros destillatorius'
	'Doros profuges*'
	'Dorylomorpha_alaskensis'
	'Epalpus signifer'
	'Epistrophe eligans*'
	'Epistrophe_grossulariae*'
	'Episyrphus_balteatus'
	'Eriozona syrphoides*'
	'Eristalinus_quinquestriatus'
	'Eristalinus sepulchralis'
	'Eristalinus sepulchralis*'
	'Eristalinus taeniops*'
	'Eristalis abusiva*'
	'Eristalis arbustorum*'
	'Eristalis cerealis'
	'Eristalis horticola*'
	'Eristalis intricaria*'
	'Eristalis nemorum*'
	'Eristalis pertinax*'
	'Eristalis pratorum'
	'Eristalis_tenax'
	'Eumerus amoenus*'
	'Eumerus funeralis*'
	'Eumerus pulchellus*'
	'Eumerus sabulonum*'
	'Eumerus strigatus*'
	'Eupeodes corollae'
	'Eupeodes latifasciatus*'
	'Eupeodes luniger*'
	'Eupeodes_nielseni*'
	'Fazia centropogonis*'
	'Fazia fascifrons'
	'Fazia micrura*'
	'Ferdinandea cuprea'
	'Hadromyia pulchra'
	'Hammerschmidtia ferruginea*'
	'Helophilus hybridus*'
	'Helophilus_pendulus'
	'Helophilus virgatus'
	'Heringia heringi*'
	'Hermesomyia wulpiana*'
	'Hybobathus norina'
	'Hypselosyrphus sp.'
	'Ironomyia nigromaculata'
	'Iteaphila macquarti'
	'Kertesziomyia violascens'
	'Korinchia angustiabdomena'
	'Lapposyrphus lapponicus*'
	'Lejogaster metallina*'
	'Lejota ruficornis*'
	'Leucozona_lucorum*'
	'Lindneromyia sp.'
	'Lonchoptera multiseta'
	'Lycopale wygodzinski'
	'MIZA00204 Syrphidae 331'
	'MIZA00228 Syrphidae 335'
	'MIZA00239 Syrphidae 335'
	'Mallota florea'
	'Matsumyia nigrofacies'
	'Megasyrphus erraticus*'
	'Melangyna_compositarum*'
	'Melangyna_lasiophthalma*'
	'Melanogaster hirtella*'
	'Melanostoma_mellinum'
	'Melanostoma_orientale'
	'Melanostoma scalare'
	'Meligramma triangulifera*'
	'Meliscaeva auricollis'
	'Meliscaeva cinctella*'
	'Merodon armipes*'
	'Merodon constans*'
	'Merodon equestris*'
	'Merodon luteihumerus*'
	'Microdon_globosus'
	'Milesia crabroniformis*'
	'Milesia pendleburyi'
	'Myathropa florea*'
	'Myolepta_dubia*'
	'Neoascia_meticulosa*'
	'Neoascia_podagrica*'
	'Neoascia tenur*'
	'Neocnemodon latitarsis*'
	'Neocnemodon vitripennis*'
	'Neoplesia analis'
	'Nephrocerus lapponicus'
	'Nuntianus cubanus'
	'Nuntianus luctuosus*'
	'Ocyptamus dimidiatus'
	'Ornidia obesa'
	'Orphnabaccha priscilla'
	'Orthonevra geniculata'
	'Orthonevra nitida'
	'Orthonevra nobilis*'
	'Orthoprosopa grisea'
	'Orthoprosopa multicolor'
	'Paragus bicolor*'
	'Paragus haemorrhous*'
	'Paragus hyalopteri*'
	'Paragus pecchiolii*'
	'Paramixogaster sp.'
	'Parasyrphus annulatus*'
	'Parasyrphus lineolus*'
	'Parhelophilus rex'
	'Parhelophilus versicolor'
	'Pelecocera scaevoides*'
	'Pelecocera tricincta'
	'Phytomia zonata'
	'Pipiza noctiluca*'
	'Pipiza notata*'
	'Pipizella_viduata'
	'Pipunculus_sp'
	'Platycheirus_albimanus'
	'Platycheirus angustatus'
	'Platycheirus_clypeatus*'
	'Platycheirus fulviventris'
	'Platycheirus occultus*'
	'Platycheirus peltatus'
	'Platycheirus scutatus*'
	'Platypeza sp.'
	'Platypeza sp. XL-2018'
	'Portevinia maculata*'
	'Pseudomicrodon sp.'
	'Psilota anthracina'
	'Psilota_atra'
	'Pterallastes thoracicus'
	'Pyrophaena granditarsus'
	'Pyrophaena rosarum*'
	'Rhingia campestris*'
	'Rhingia rostrata*'
	'Rhinoprosopa nasuta'
	'Rohdendorfia alpina'
	'Salpingogaster sp. ECU13'
	'Scaeva mecogramma*'
	'Scaeva pyrastri'
	'Senaspis_dentipes'
	'Serichlamys sp.'
	'Serichlamys sp. ECU1'
	'Sericomyia flagrans'
	'Sericomyia lappona*'
	'Simosyrphus grandicornis'
	'Somula decora'
	'Spazigaster ambulans*'
	'Sphaerophoria interrupta*'
	'Sphaerophoria philanthus*'
	'Sphaerophoria_scripta*'
	'Sphegina clunipes*'
	'Spilomyia longicornis*'
	'Spilomyia manicata*'
	'Sterphus plagiatus'
	'Stipomorpha sp.'
	'Syritta flaviventris*'
	'Syritta pipiens'
	'Syrphidae sp. MT-2014'
	'Syrphus rectus'
	'Syrphus_ribesii'
	'Syrphus torvus'
	'Syrphus vitripennis'
	'Talahua fervida'
	'Temnostoma apiforme*'
	'Temnostoma vespiforme*'
	'Themira nigricornis'
	'Toxomerus politus*'
	'Toxomerus saphiridiceps'
	'Triatylosus dibapha'
	'Trichopsomyia flavitarsis*'
	'Trichopsomyia formiciphila*'
	'Triglyphus primus*'
	'Tropidia longa'
	'Tropidia rostrata'
	'Tropidia_scita*'
	'Verrallia virginica'
	'Victoriana melanorrhina'
	'Victoriana sativa'
	'Volucella bombylans*'
	'Volucella_inanis*'
	'Volucella inflata*'
	'Volucella_nigricans'
	'Volucella pellucens*'
	'Xanthandrus comtus*'
	'Xanthogramma citrofasciatum*'
	'Xanthogramma pedissequum*'
	'Xylota quadrimaculata'
	'Xylota sylvarum'
;
end;
begin trees;
	tree tree_1 = [&R] (((((((((((((((((((((((((((('Eupeodes luniger*'[&!color=#00ff00]:0.004604,'Eupeodes_nielseni*'[&!color=#00ff00]:0.008035)[&Bootstraps=100,!color=#00ff00]:0.010141,'Eupeodes latifasciatus*'[&!color=#00ff00]:0.029773)[&Bootstraps=100,!color=#00ff00]:0.026528,'Eupeodes corollae'[&!color=#00ff00]:0.015281)[&Bootstraps=100,!color=#00ff00]:0.074801,(('Scaeva pyrastri'[&!color=#00ff00…
end;
begin figtree;
	set appearance.backgroundColorAttribute="Default";
	set appearance.backgroundColour=#ffffff;
	set appearance.branchColorAttribute="User selection";
	set appearance.branchColorGradient=false;
	set appearance.branchLineWidth=1.0;
	set appearance.branchMinLineWidth=0.0;
	set appearance.branchWidthAttribute="Fixed";
	set appearance.foregroundColour=#000000;
	set appearance.hilightingGradient=false;
	set appearance.selectionColour=#2d3680;
	set branchLabels.colorAttribute="User selection";
	set branchLabels.displayAttribute="Branch times";
	set branchLabels.fontName="sansserif";
	set branchLabels.fontSize=8;
	set branchLabels.fontStyle=0;
	set branchLabels.isShown=false;
	set branchLabels.significantDigits=4;
	set layout.expansion=0;
	set layout.layoutType="POLAR";
	set layout.zoom=0;
	set legend.attribute="Bootstraps";
	set legend.fontSize=10.0;
	set legend.isShown=false;
	set legend.significantDigits=4;
	set nodeBars.barWidth=4.0;
	set nodeBars.displayAttribute=null;
	set nodeBars.isShown=false;
	set nodeLabels.colorAttribute="Node ages";
	set nodeLabels.displayAttribute="Bootstraps";
	set nodeLabels.fontName="sansserif";
	set nodeLabels.fontSize=5;
	set nodeLabels.fontStyle=0;
	set nodeLabels.isShown=false;
	set nodeLabels.significantDigits=4;
	set nodeShapeExternal.colourAttribute="User selection";
	set nodeShapeExternal.isShown=false;
	set nodeShapeExternal.minSize=10.0;
	set nodeShapeExternal.scaleType=Width;
	set nodeShapeExternal.shapeType=Circle;
	set nodeShapeExternal.size=4.0;
	set nodeShapeExternal.sizeAttribute="Fixed";
	set nodeShapeInternal.colourAttribute="Bootstraps";
	set nodeShapeInternal.isShown=false;
	set nodeShapeInternal.minSize=1.0;
	set nodeShapeInternal.scaleType=Width;
	set nodeShapeInternal.shapeType=Circle;
	set nodeShapeInternal.size=3.0;
	set nodeShapeInternal.sizeAttribute="Fixed";
	set polarLayout.alignTipLabels=false;
	set polarLayout.angularRange=0;
	set polarLayout.rootAngle=0;
	set polarLayout.rootLength=100;
	set polarLayout.showRoot=true;
	set radialLayout.spread=0.0;
	set rectilinearLayout.alignTipLabels=false;
	set rectilinearLayout.curvature=0;
	set rectilinearLayout.rootLength=100;
	set scale.offsetAge=0.0;
	set scale.rootAge=1.0;
	set scale.scaleFactor=1.0;
	set scale.scaleRoot=false;
	set scaleAxis.automaticScale=true;
	set scaleAxis.fontSize=8.0;
	set scaleAxis.isShown=false;
	set scaleAxis.lineWidth=1.0;
	set scaleAxis.majorTicks=1.0;
	set scaleAxis.minorTicks=0.5;
	set scaleAxis.origin=0.0;
	set scaleAxis.reverseAxis=false;
	set scaleAxis.showGrid=true;
	set scaleBar.automaticScale=true;
	set scaleBar.fontSize=4.0;
	set scaleBar.isShown=true;
	set scaleBar.lineWidth=1.0;
	set scaleBar.scaleRange=0.2;
	set tipLabels.colorAttribute="User selection";
	set tipLabels.displayAttribute="Names";
	set tipLabels.fontName=".SF NS Text";
	set tipLabels.fontSize=4;
	set tipLabels.fontStyle=2;
	set tipLabels.isShown=true;
	set tipLabels.significantDigits=4;
	set trees.order=true;
	set trees.orderType="decreasing";
	set trees.rooting=true;
	set trees.rootingType="User Selection";
	set trees.transform=false;
	set trees.transformType="cladogram";
end;
