# Supplementary material for: Adaptations in wing morphology rather than wingbeat kinematics enable flight in small hoverfly species
Source: eLife. 2025 Sep 30;13:RP97839. doi: 10.7554/eLife.97839 (PMC12483507; doi:10.7554/eLife.97839)
Supplement: Source data 5. [file elife-97839-data5.zip]

Archive with 57 entries (56 files):
- mean wing shape per species/
- mean wing shape per species/Eristalinus_aeneus.csv
- __MACOSX/mean wing shape per species/._Eristalinus_aeneus.csv
- mean wing shape per species/Pipunculus_campestris.csv
- __MACOSX/mean wing shape per species/._Pipunculus_campestris.csv
- mean wing shape per species/Neoascia_geniculata.csv
- __MACOSX/mean wing shape per species/._Neoascia_geniculata.csv
- mean wing shape per species/Eristalis_tenax.csv
- __MACOSX/mean wing shape per species/._Eristalis_tenax.csv
- mean wing shape per species/Melangyna_guttata.csv
- __MACOSX/mean wing shape per species/._Melangyna_guttata.csv
- mean wing shape per species/Eupeodes_nielseni.csv
- __MACOSX/mean wing shape per species/._Eupeodes_nielseni.csv
- mean wing shape per species/Ceriana_conopsoides.csv
- __MACOSX/mean wing shape per species/._Ceriana_conopsoides.csv
- mean wing shape per species/Melanostoma_dubium.csv
- __MACOSX/mean wing shape per species/._Melanostoma_dubium.csv
- mean wing shape per species/Melanostoma_mellinum.csv
- __MACOSX/mean wing shape per species/._Melanostoma_mellinum.csv
- mean wing shape per species/Volucella_hyalinipennis.csv
- __MACOSX/mean wing shape per species/._Volucella_hyalinipennis.csv
- mean wing shape per species/Melangyna_lasiophthalma.csv
- __MACOSX/mean wing shape per species/._Melangyna_lasiophthalma.csv
- mean wing shape per species/Myolepta_dubia.csv
- __MACOSX/mean wing shape per species/._Myolepta_dubia.csv
- mean wing shape per species/Pipizella_viduata.csv
- __MACOSX/mean wing shape per species/._Pipizella_viduata.csv
- mean wing shape per species/Leucozona_lucorum.csv
- __MACOSX/mean wing shape per species/._Leucozona_lucorum.csv
- mean wing shape per species/Platycheirus_albimanus.csv
- __MACOSX/mean wing shape per species/._Platycheirus_albimanus.csv
- mean wing shape per species/Sphaerophoria_scripta.csv
- __MACOSX/mean wing shape per species/._Sphaerophoria_scripta.csv
- mean wing shape per species/Senaspis_elliotti.csv
- __MACOSX/mean wing shape per species/._Senaspis_elliotti.csv
- mean wing shape per species/Platycheirus_clypeatus.csv
- __MACOSX/mean wing shape per species/._Platycheirus_clypeatus.csv
- mean wing shape per species/Psilota_atra.csv
- __MACOSX/mean wing shape per species/._Psilota_atra.csv
- mean wing shape per species/Syrphus_nigrilinearus.csv
- __MACOSX/mean wing shape per species/._Syrphus_nigrilinearus.csv
- mean wing shape per species/Leucozona_nigripila.csv
- __MACOSX/mean wing shape per species/._Leucozona_nigripila.csv
- mean wing shape per species/Episyrphus_viridaureus.csv
- __MACOSX/mean wing shape per species/._Episyrphus_viridaureus.csv
- mean wing shape per species/Tropidia_scita.csv
- __MACOSX/mean wing shape per species/._Tropidia_scita.csv
- mean wing shape per species/Dorylomorpha_sp.csv
- __MACOSX/mean wing shape per species/._Dorylomorpha_sp.csv
- mean wing shape per species/Helophilus_pendulus.csv
- __MACOSX/mean wing shape per species/._Helophilus_pendulus.csv
- mean wing shape per species/Microdon_analis.csv
- __MACOSX/mean wing shape per species/._Microdon_analis.csv
- mean wing shape per species/Neoascia_annexa.csv
- __MACOSX/mean wing shape per species/._Neoascia_annexa.csv
- mean wing shape per species/Volucella_inanis.csv
- __MACOSX/mean wing shape per species/._Volucella_inanis.csv
