# Supplementary material for: Adaptations in wing morphology rather than wingbeat kinematics enable flight in small hoverfly species
Source: eLife. 2025 Sep 30;13:RP97839. doi: 10.7554/eLife.97839 (PMC12483507; doi:10.7554/eLife.97839)
Supplement: Source data 5. [file elife-97839-data5.zip › mean wing shape per species/Ceriana_conopsoides.csv]

X	Y
0.0899484741781882	0.00513391353708399
0.0901961462849394	0.00632186367191998
0.0898627112098722	0.0070946948993362
0.0893169525084677	0.00771430624298145
0.0885845296257136	0.00826877040107975
0.0877492882232935	0.00879486974082793
0.086788853179077	0.00926809641530225
0.0857248395165979	0.00968428847217204
0.0846265719057922	0.00994344357195526
0.0834502132683007	0.0103339978388496
0.082217622649539	0.0107097704822915
0.0809398845592422	0.0110849252265353
0.079601820105929	0.0114361917422956
0.0782513139242605	0.0117567689707521
0.0768935311554624	0.0120877460985172
0.0755796897373953	0.0125091200460936
0.0741834695272984	0.0127002359205251
0.0728701866477846	0.0131045065011609
0.071531842331987	0.0134190547121949
0.0702144954684694	0.013740929358084
0.0689015242096903	0.0141088694174128
0.0675818975586268	0.0144948948183048
0.0662259991117677	0.0147468142726602
0.0648962911058791	0.0150715758406817
0.0635734987215518	0.0153944518304597
0.0622505086512265	0.0155666009901342
0.0609811663493253	0.0159456475039049
0.0597065247337053	0.0161725986117915
0.0584224659517246	0.0164325813210542
0.0571134577848901	0.0166296846391107
0.0558067008928212	0.0168492997768409
0.0544803139279349	0.0170885364405812
0.0531644865131266	0.0172974643130089
0.0518364996226074	0.0174030364619057
0.0505317985782747	0.0176814317763576
0.0492352954128505	0.0179132219908135
0.047908211192035	0.0181489035228665
0.0465992241298615	0.0182863321632343
0.0453211960788367	0.0184834414441441
0.0440372325675564	0.0187311567832263
0.0427388616235897	0.0189596435251342
0.0414380384273331	0.0191377240433917
0.040157921994577	0.0193165227328034
0.0388755031386138	0.0195188406777688
0.0376305937414472	0.0197641328280504
0.0363540591816935	0.0198840504081962
0.0350736341246377	0.0200983598024684
0.0337856184431811	0.0202671544756666
0.0325090686268133	0.0204397897311152
0.0312359393723643	0.0206102802204914
0.0299439997477755	0.0207682348383935
0.0286580597224487	0.0209912853346115
0.0273877673649187	0.0211907657771836
0.0260979178064123	0.0213138970338957
0.0247964436221049	0.0214947532920754
0.0235035814324955	0.0216781657489016
0.0222240919634634	0.0219189994919501
0.020950699464664	0.0220306494989513
0.0196967807955708	0.022230177222552
0.018417937270066	0.0223215530988988
0.0171473717966802	0.0225465039270636
0.0158690024646498	0.0226580088416709
0.0145955509574265	0.0228430924653861
0.013303276712686	0.0230361182238554
0.0120342901449418	0.0232140008434946
0.0107621109420805	0.0233396620983113
0.00948550093272115	0.0234713981792177
0.00824808249657224	0.0236456651854525
0.00702491086871854	0.023723209156479
0.00580055185530237	0.0239237393398639
0.00456058904643473	0.0239965372576018
0.00333343829522363	0.0240988636574424
0.0020884064171638	0.0241930090284769
0.000871582242007155	0.0243171532429428
-0.000381280992582598	0.0243968172672964
-0.00159404311217756	0.0245281273460953
-0.00283687979882504	0.0246212662548435
-0.00406130455053095	0.0247472082698092
-0.00526797047867741	0.0248064556496255
-0.00647883777930286	0.0248950626614101
-0.00772730491221116	0.0249813543887186
-0.0089730460921131	0.0251204131615878
-0.0102385189860841	0.0252022078295988
-0.0114996332116032	0.025243944385534
-0.012779396722655	0.0252760054104368
-0.0140485848951847	0.0253480813300401
-0.0152966802033443	0.0254004008128142
-0.0165558538267371	0.0255215232148637
-0.0178092161434181	0.0255796173417951
-0.0190482991475419	0.02562606893875
-0.0202919374498478	0.0256804120711371
-0.0215225103369694	0.0257803525007563
-0.0227641271091593	0.0258016781835127
-0.0239946478341752	0.0258723549462813
-0.0252304283470691	0.025882094284762
-0.0264948605745314	0.0259025877524798
-0.0277570153750526	0.0259549895173944
-0.029067621650538	0.0259894419319897
-0.0303896037790845	0.0261093549765379
-0.0317005530517911	0.0261450593442278
-0.033004996901707	0.0260913304422072
-0.034345211602546	0.0260568071503242
-0.0356501053132608	0.0261155440542172
-0.0369759266429534	0.0261155401416663
-0.0383014870674651	0.0261166540254537
-0.0396359483211011	0.0260499719552342
-0.0409524451396676	0.025986452347762
-0.0423239787146716	0.0259916082969701
-0.0436731704382168	0.0259305043558817
-0.0450392932829143	0.0259216958484196
-0.046379145248289	0.0258305536257173
-0.0477103736648518	0.0257923792489129
-0.0490003521132	0.0257114742317818
-0.0502383035771696	0.0255755760212054
-0.0514806762348249	0.0255619062880754
-0.052749850076096	0.0254265723514075
-0.0540106384395524	0.0252038826384173
-0.0553121109107719	0.0250618887451366
-0.05662370102917	0.0248733128885343
-0.0579708387581863	0.0247106571547822
-0.0593467508559108	0.0245080504687483
-0.0607176792750724	0.0243073998908212
-0.0620483183970908	0.0239921838265426
-0.0633877141534645	0.0236459007495316
-0.0647402874856379	0.0233064236413618
-0.0660442501302894	0.0229208510456569
-0.0673349589434986	0.0225030329134472
-0.0685823841250188	0.0219954162995773
-0.0698849284612971	0.0214441849800666
-0.0712362577905172	0.0209261584330527
-0.0725124833362692	0.0203132142808529
-0.0737625565584522	0.0196842618899031
-0.075018777991453	0.019024081367352
-0.076213547909817	0.0182657350023268
-0.0773654163131084	0.0175545542127992
-0.0784645861917124	0.0167659245843008
-0.0794841918642172	0.0158950717457718
-0.080383133015093	0.0149238530175177
-0.0813860510955161	0.0140066061242698
-0.0822541660675893	0.0130242253300591
-0.0830935821996177	0.0120474247890061
-0.0838128338548634	0.01105431749669
-0.0843578435263019	0.010042755202459
-0.084878507958528	0.00900442803407043
-0.0851367707157365	0.00803981088807393
-0.0852898814614927	0.00700015003913904
-0.0853887060086725	0.00603841422475495
-0.0853120824299032	0.00507935435203489
-0.0853236783869443	0.00407066219892568
-0.0852097261454257	0.00302584068574885
-0.0849612507228604	0.00199839231863948
-0.0844504491091961	0.00107360590945506
-0.0838506374000824	0.000166983025040482
-0.0831930687499818	-0.000752408444280594
-0.0825094655169705	-0.00166819019544883
-0.0817531504271924	-0.00257111130875141
-0.0809584822234685	-0.00347577980667332
-0.0801616716179635	-0.00436111525981142
-0.0792174696288161	-0.0051262853586628
-0.0781926181232132	-0.00583101355495903
-0.0771637045049768	-0.0065836612235634
-0.0760510394601381	-0.0072546338313604
-0.0749699902934777	-0.00799141542751709
-0.0739296220909079	-0.00873428501556517
-0.0728603347562675	-0.00943600116975811
-0.0718075160849053	-0.0101822925409059
-0.07067534350714	-0.0108287430143556
-0.06958437167229	-0.0114303166071884
-0.0685068411508573	-0.0121145264746942
-0.0673708252659244	-0.0126667467663784
-0.0662038517517362	-0.0132551508589658
-0.0650616144998554	-0.0138719461727938
-0.063928474890887	-0.0144764587059089
-0.0628393672421986	-0.0151302511303576
-0.0616581249358051	-0.0156336573178896
-0.0604955404637322	-0.0161892337636788
-0.0593450807085601	-0.0167927738719582
-0.0581770746057075	-0.017406755681643
-0.0570675891804089	-0.0180707411900178
-0.0558453973753113	-0.0185727372029938
-0.0546871146784244	-0.0191831721589482
-0.0535249775841172	-0.0197423983119523
-0.0523411007084011	-0.0203147599915302
-0.0511749325816163	-0.0208532202164717
-0.0499725223937681	-0.0213436728435326
-0.0488108276579171	-0.0218811303910853
-0.0476403646037846	-0.0224576857451977
-0.046369877358467	-0.0228710603061741
-0.045165255061752	-0.0233313816189627
-0.0439434770522721	-0.0238268436732917
-0.0426680173369343	-0.0242686062362666
-0.0413914155533646	-0.0247076767997188
-0.0401585682252167	-0.025165232607882
-0.0388948204124929	-0.0254983072182757
-0.0376491068992412	-0.0259788762000675
-0.0364205459726854	-0.0263189669637155
-0.0351476089789688	-0.0265764619605854
-0.0338806491228255	-0.0269651916695479
-0.0326112538319228	-0.0272016754324921
-0.0313574139810381	-0.0276046895689998
-0.030088401878894	-0.0279349657678392
-0.0288151457743914	-0.0282066395428119
-0.0275526219543543	-0.0285165031220717
-0.0263016148633669	-0.0287942285998375
-0.0250383594131642	-0.02905169184595
-0.0237722863282971	-0.029297589747035
-0.0224932687838085	-0.0295384782216233
-0.0212364485973247	-0.0297509847451825
-0.0199950331467677	-0.0299359285642849
-0.0188315547624071	-0.0300748763895694
-0.0176853823298706	-0.0303180831398497
-0.0165691216100555	-0.0305584798129619
-0.0154521860185107	-0.0309059762793178
-0.0142811406226767	-0.0312086903924655
-0.0130833039895255	-0.0314876462946675
-0.0118904955839435	-0.0317760119395164
-0.0106736731813057	-0.031997360178502
-0.00948297195532327	-0.0321356285623883
-0.00834288989679153	-0.0322613364205253
-0.00720130386752298	-0.0323979805804694
-0.00601275676906542	-0.0325201130756507
-0.00476480808499508	-0.0324951013223473
-0.00346451221972135	-0.0324625713740598
-0.00212341531741498	-0.0324722940718184
-0.000769879019632185	-0.0324307867635656
0.000593794597020971	-0.0323721810167822
0.00196609887653099	-0.0323088611237646
0.0033283879235419	-0.0322354655942738
0.00462853216260064	-0.0320108239345767
0.00595004902134092	-0.0318490470880464
0.00729132948799705	-0.0317439412806929
0.00862788282301411	-0.0316355123882767
0.00994066412819053	-0.0314141056538468
0.0112612734217537	-0.031218573324771
0.0125855049185368	-0.0309983711823866
0.0138621285621537	-0.030743088248403
0.0151599866816151	-0.0303795043881556
0.0165122046005183	-0.0301740334768191
0.0178209447911495	-0.0299108173487225
0.019142383760178	-0.0295806427480087
0.0204715395747863	-0.0293200708867877
0.0217648622899768	-0.028903312771565
0.0231224918939183	-0.0286791618696673
0.0245090539198062	-0.0284417208917382
0.0258745015821548	-0.0280437030662056
0.0272978093941646	-0.0277555384677651
0.0287458608106366	-0.0274122995463078
0.030203306533276	-0.0270667856478605
0.0316283472067105	-0.0266349008696798
0.0330377904751534	-0.0261860118982047
0.0344962225243548	-0.0257246158289873
0.0359552307778209	-0.0253589371547231
0.0373889319103072	-0.0249380043433287
0.0387327500773027	-0.024552227632633
0.0400320103950038	-0.0242132615562225
0.0412719895917477	-0.0238359308993852
0.0424951355033216	-0.0234841094852818
0.0436966367847688	-0.0231381427428384
0.0448360988041028	-0.0226854278807059
0.0459172151057736	-0.0221995570496523
0.0469605829390385	-0.0216527311144926
0.0480628703869383	-0.0211612114253289
0.0491008006564417	-0.0207672948432253
0.0499874718130909	-0.0202863105082218
0.0506850998656077	-0.0198443766586323
0.0512138206267563	-0.0193817379560776
0.0518426124013295	-0.0190126384033646
0.0524252058304548	-0.0186334481012321
0.053061396653217	-0.018157990629637
0.0537594412520077	-0.0176558266599622
0.0545752165602945	-0.0170867756760398
0.0554371402336302	-0.0163394414110405
0.0563496551634409	-0.0155454104955708
0.0573614245593109	-0.0146927336617352
0.058363228747693	-0.0138701337302657
0.0595242657510328	-0.0131052688497192
0.0608237529710329	-0.0124253064494383
0.0621971897836872	-0.0117892612314709
0.0635481162975605	-0.0110703587023847
0.0648520567459955	-0.0105055692106403
0.0662246526399512	-0.0100153818692373
0.0675317858899872	-0.0095743241214551
0.0688144601394977	-0.00901299781479262
0.0701053154779163	-0.0084091913066735
0.071402884558973	-0.00798425042116347
0.072707054739133	-0.00739248708033429
0.074019944468215	-0.00681438361373152
0.0751685669591663	-0.00623781584442111
0.0763870944754971	-0.00572725504129816
0.0775336500678439	-0.00515186575518092
0.0786540775644622	-0.00461176224601883
0.0798185602307575	-0.00406129190806184
0.0810058374617992	-0.0035077327812845
0.0821434625339186	-0.0030473318682239
0.0831607080451187	-0.00252770411739031
0.0842084826583326	-0.00202304646286342
0.0851209570888233	-0.00124672084100577
0.0861074905808655	-0.000455123357972058
0.0870586632603627	0.000440594486807329
0.087860362827422	0.00141602256148347
0.088640681051945	0.00257726570439567
